# Supplementary material for: It’s complicated: Heterogeneous patterns of genetic structure in five fish species from a fragmented river suggest multiple processes can drive differentiation
Source: Evol Appl. 2021 Jun 29;14(8):2079–97. doi: 10.1111/eva.13268 (PMC8372089; doi:10.1111/eva.13268)
Supplement: Supplementary file 5 — Table S1 [file EVA-14-2079-s004.xlsx]

## Sheet: Sheet1
Species	Total reads	Avg reads	SD reads	n attempted			n genotyped			% genotyped			Mean % missingness per individual	SD missingness	Missingness % range
Rock bass	719729009	1.05843e+07	1.1425e+07	78	Below:	48	68	Below:	41	87.1795	Below:	85.4167	10.6	4.4	7.05 - 28.11
					Above:	30		Above:	27		Above:	90
White sucker	1247964776	1.45112e+07	9.23217e+06	96	Below:	48	86	Below:	44	89.5833	Below:	91.6667	16.13	2.5	10.47 - 27.1
					Above:	48		Above:	42		Above:	87.5
Smallmouth bass	699897325	1.1665e+07	1.47865e+07	79	Below:	48	60	Below:	33	75.9494	Below:	68.75	14.98	5.66	8.48 - 28.0
					Above:	31		Above:	27		Above:	87.0968
Yellow perch	644777665	7.76841e+06	6.20238e+06	96	Below:	48	83	Below:	46	86.4583	Below:	95.8333	11.62	2.74	7.77 - 23.54
					Above:	48		Above:	37		Above:	77.0833
Walleye	666598396	1.3604e+07	6.50101e+06	79	Below:	31	49	Below:	27	62.0253	Below:	87.0968	9.34	1.36	8.05 - 15.33
					Above:	48		Above:	22		Above:	45.8333
