# Supplementary material for: It’s complicated: Heterogeneous patterns of genetic structure in five fish species from a fragmented river suggest multiple processes can drive differentiation
Source: Evol Appl. 2021 Jun 29;14(8):2079–97. doi: 10.1111/eva.13268 (PMC8372089; doi:10.1111/eva.13268)
Supplement: Supplementary file 6 — Table S2 [file EVA-14-2079-s007.xlsx]

## Sheet: Sheet1
		Relatedness	Genetic group	Sample location	Date caught	Length (mm)
Species	Related pair
Rock bass	RKB_19-13238	0.5323	BR	Above Dam	2019-05-24	154
	RKB_19-13241		BR	Above Dam	2019-05-24	173
Rock bass	RKB_17-06525	0.4707	BR	Below Dam	2018-07-27	55
	RKB_17-06388		BR	Below Dam	2017-05-16	200
Rock bass	RKB_17-06319	0.4518	BR	Below Dam	2017-05-16	180
	RKB_17-06417		BR	Below Dam	2018-07-28	180
Rock bass	RKB_17-06310	0.41	BR	Below Dam	2017-05-16	155
	RKB_18-02813		BR	Below Dam	2018-09-10	194
Smallmouth bass	SMB_19-13279	0.4761	BR	Above Dam	2019-05-29	488
	SMB_19-13282		BR	Above Dam	2019-05-29	360
Smallmouth bass	SMB_19-13295	0.4713	BR	Above Dam	2019-05-29	500
	SMB_19-13296		BR	Above Dam	2019-05-29	313
Smallmouth bass	SMB_19-13312	0.4649	BR	Above Dam	2019-05-31	318
	SMB_19-13340		BR	Above Dam	2019-06-10	463
Smallmouth bass	SMB_17-06621	0.4006	GL	Below Dam	2017-05-16	405
	SMB_17-06323		GL	Below Dam	2017-05-16	455
Walleye	WAE_19-11796	0.5649	GL2	Below Dam	2019-04-01	701
	WAE_19-11799		GL2	Below Dam	2019-04-01	680
Walleye	WAE_19-11813	0.5414	GL2	Below Dam	2019-06-06	659
	WAE_19-11817		GL2	Below Dam	2019-06-06	696
