# Supplementary material for: It’s complicated: Heterogeneous patterns of genetic structure in five fish species from a fragmented river suggest multiple processes can drive differentiation
Source: Evol Appl. 2021 Jun 29;14(8):2079–97. doi: 10.1111/eva.13268 (PMC8372089; doi:10.1111/eva.13268)
Supplement: Supplementary file 7 — Table S3 [file EVA-14-2079-s005.xlsx]

## Sheet: Sheet1
Species	Locus	Sequence	Database	e value	Percent ID	Accession number	Description
Smallmouth bass	26963_77	TGCAGGGCCGTGAAGGGGAGATTCGTCACCTGTTCCGAGGCTTCGCCTTCCTCCACTGTAAGAAGTTGGTGGAGAACGGAGGCATGTTCGTCTGCAAGACCAGACACCTGGTGTTGGCTGGTGGTTCCAAGGTCAGAACT	protein	7e-24	1	NWW65088.1	SPT5H factor [Ifrita kowaldi]
Smallmouth bass	56940_43	TGCAGGTGATGCTTTTGTGAAAAGAGGACGGGAATACAAAACTACTTGAGTTCAAAATGGCAGACAAGGATAGCGTGGAGAAATACCTGGAGAACAACCCACAGTTCGCCAAAGAATACTTCGATAAGAAGTTGCGTGCT	protein	none below 1-10
Rock bass	104828_51	TGCAGGCTCATGGTTAAAAATCCATACTTAATATTGGAACAAAATCCATACAGACAGAGATGAACTGAGTAAATACAGTAGACCGTTCGGTTATTGCCTCCATGTTGACAGGAGAGATTATGAACCAACAGCGGACGACT	protein	none below 1-10
Rock bass	154711_120	TGCAGGCAGTACCTCAACATTCTGAGTGATCATAACCCCAGGAACTCTGGACCTTTTCTTGATTGCCACTGTTAAGACCAGAACATAACAGTACAATTCAGCAGTGTGAGGTAGTTAAAGCAAACACAGATCAAAGAAAT	protein	5e-11	0.86	XP_028430828.1	immunoglobulin-like and fibronectin type III domain-containing protein 1 [Perca flavescens]
White sucker	88179_76	TGCAGGATACAACACAATCTGTCAATCTAACCACTCCAGGTCAAATACAAGAAACACAATCTCTCTTAACAAGACATGCCTTCCTCCAAATCATTCTGAAATGAGTTTATGGATGGTGACGTGCCGTCCCTTTCTGCCTG	protein	none below 1-10
White sucker	155267_117	TGCAGGAATGAAAGCACTGACCGAACTGCGCACCTCTGCGGGTCTTTGGCTCGAGAAGAACACCAACTCGCGAACAAGTGCCACTTTAGGGCGTGAAGTTGCCTGATGGAAGGAGCCCTGGCTTTGTTGATCGTGTCTAC	protein	6e-12	0.61	WP_158273913.1	site-specific integrase [Micromonospora sp. RP3T]
White sucker	16047_12	TGCAGGCCTGACATTAGTCTGAAGGCGTCTCCTGTCCTCTAGTGTTTGAAAACTGCCAATACATTTGGGTTTTGCGTCACAGTAAACATTCAAAGCCAACAGGATTGTTTACTAAACAGTAATTTTGTGTTGCAAAATGT	protein	none below 1-10
White sucker	51548_126	TGCAGGTAGTCTTGGCTTCGATACCATGGTTTGCAAAACAGCTTTCATATTACCAATTTTTCTGATTCGGACTAAACTGCCAGTGTGAAAGGCCCCTAAGGTCCTAAGTTTGGTCCAATTCTAAGGCAGGTATACTTTGC	protein	none below 1-10
White sucker	21788_66	TGCAGGGGATTTCCCTCTGGAGAAGACGCAAAACGAGACCCTTACGCCTTTGACCAAGTGAAAATTATTGATGGTCAATGCCTCCAGCCAGACATTGCACTCACATACCCGTATTTTTAGATTATTAAGGATCGGTTGTA	protein	none below 1-10
White sucker	128310_94	TGCAGGTGAATTGAAAAAACTAGTGAAAGTGGCTTGAATGCTTTCTTTCTCATTGAGCAAATCAACAACAAACTTGTCATTACTGCTGATGCGTTTTATTTTTCGATCGGCTTTCTGGAGAACTTGGTTGTCTTTCATAT	protein	none below 1-10
White sucker	158766_49	TGCAGGTGAGACTCATTAATATGTAATATTTATGTTTTACTCACATTCCAGTAGTTTAATGAGCTTTAATCCTGAATTTAAGCGTTTTATCCAAAGGTTATATGTTTTCGTGCTTGTGTACTGAGATATTAAAAAGGTAT	protein	none below 1-10
White sucker	18856_117	TGCAGGAGAGGCTGGAGGGGAGGCTGTCCCCCTCCACCTTGAAGGTGTATGTAGCTGCTATCGCAGCCCACCATGACGCTGTAGATAGCAAGTCCCTAGGTAAGCACGACTTGAGTATCAGGTTCCTGAAATGCACCCGT	protein	none below 1-10
White sucker	57614_76	TGCAGGTGCACCAAGCCAAGGCACTCAGAGAACTACACGAGGGTCCTGACCCGGGTCTAATGCTTCGCCCTACGGGCATCGAAGGTCACGGTCACCTGGTCGAGTCGTGAGAGGCTGACAAGGTGCGTTTCCTTGTTGCC	protein	none below 1-10
White sucker	73297_74	TGCAGGACTAGATTTAATTCATCACCAGTATATTTAGAGGGCTCTGTTGTACTCTGCACCTCCTAATAAAATTCATAAGCAACAGAGTTCCAGTTGAGGCTTCGCTTTTTCACCACAAGGAGGCAGTGTTAAACTCCGGC	protein	none below 1-10
White sucker	79859_111	TGCAGGAAGGGTACCACATGAGATAGGATGATGTCTTCCCTCCAACGCACAGCATTGAGATTGCCTGCAATGACAACAAGCTCAGTCCGATGATGCTGTGACACCAGACCGTGATGGACTCTCCACCTCCAAATCGAATT	protein	2e-11	0.88	ACI68988.1	Transposable element Tc1 transposase [Salmo salar]
